# Supplementary material for: Experimental Validation of a Novel Generator of Gas Mixtures Based on Axial Gas Pulses Coupled to a Micromixer
Source: Micromachines (Basel). 2021 Jun 18;12(6):715. doi: 10.3390/mi12060715 (PMC8234469; doi:10.3390/mi12060715)
Supplement: Supplementary file 1 [file micromachines-12-00715-s001.zip]

Archive with 1 entries (1 files):
- micromachines-1156025-supplementary.pdf
